# Supplementary material for: Stall force measurement of the kinesin-3 motor KIF1A using a programmable DNA origami nanospring
Source: eLife. 2026 Mar 25;14:RP108477. doi: 10.7554/eLife.108477 (PMC13016605; doi:10.7554/eLife.108477)
Supplement: Figure 3—source code 1. [file elife-108477-fig3-code1.zip]

Archive with 1 entries (1 files):
- ​time_​course.ipynb
