# Supplementary material for: Stall force measurement of the kinesin-3 motor KIF1A using a programmable DNA origami nanospring
Source: eLife. 2026 Mar 25;14:RP108477. doi: 10.7554/eLife.108477 (PMC13016605; doi:10.7554/eLife.108477)
Supplement: Figure 3—source code 1. [file elife-108477-fig3-code1.zip › ​time_​course.ipynb]

# %% [markdown]
# Nanospring fluorescence image analysis

This notebook analyzes fluorescence microscopy videos of DNA origami nanosprings
attached to kinesin motors. The nanospring length is estimated for each frame by
fitting a chain fitting model to the fluorescence image.

The fitted nanospring length is then converted to nanospring extension and force
using previously calibrated relationships.

---

## Analysis workflow

The analysis consists of the following steps:

1. Load the fluorescence microscopy video.
2. Convert each frame to grayscale.
3. Fit the nanospring intensity model to each frame using nonlinear least squares.
4. Extract nanospring length and position parameters.
5. Convert nanospring length to nanospring extension.
6. Convert extension to force using the calibrated force–extension relationship.
7. Plot the time traces of nanospring extension and force.

---

## Input

- Fluorescence microscopy video (`.avi`)
- Microscope parameters (pixel size, frame rate)

The video path can be specified in the **Analysis parameters** section below.

---

## Output

The notebook generates:

- Time series of nanospring length
- Nanospring extension trace
- A plot showing extension and force over time

---

# %% [code]
import numpy as np
import cv2
import matplotlib.pyplot as plt
import pandas as pd

from scipy.optimize import curve_fit, root_scalar
from scipy.special import erf

# %% [code]
# ================================
# Microscope parameters
# ================================

pixel_size = 65.0          # nm / pixel
seconds_per_frame = 0.03  # s


# ================================
# Initial fitting parameters
# ================================

NS_REST_LENGTH_NM = 300
PSF_WIDTH_NM = 100


# ================================
# Video path
# ================================

video_path = "1.avi"


# ================================
# Moving average window
# ================================

window_size = 10


# ================================
# Nanospring calibration parameters
# ================================

# length calibration
LENGTH_SCALE = 1.0686579650201584
LENGTH_OFFSET = -2.3514648201416657

# force calibration
FORCE_A = 4.08356671e-04
FORCE_B = 1.66189322e+01

# %% [code]
def intensity_model(coords, A, L, sigma, x0, y0, theta, B):
    """
    Intensity model of a DNA origami nanospring.

    Parameters
    ----------
    coords : tuple of arrays
        (x, y) pixel coordinates

    A : float
        amplitude

    L : float
        spring length (pixel)

    sigma : float
        PSF width (pixel)

    x0, y0 : float
        center position (pixel)

    theta : float
        orientation angle (radian)

    B : float
        background offset
    """

    x, y = coords

    x_prime = (x - x0) * np.cos(theta) + (y - y0) * np.sin(theta)
    y_prime = -(x - x0) * np.sin(theta) + (y - y0) * np.cos(theta)

    erf_left = erf((x_prime - L/2) / (np.sqrt(2)*sigma))
    erf_right = erf((x_prime + L/2) / (np.sqrt(2)*sigma))

    intensity = (
        A * np.sqrt(2*np.pi) * sigma *
        np.exp(-y_prime**2 / (2*sigma**2)) *
        (erf_right - erf_left)
    )

    return intensity + B

# %% [code]
def length_to_extension(length_nm):
    """
    Convert fitted nanospring length (nm)
    to calibrated extension (nm).
    """
    return LENGTH_SCALE * length_nm + LENGTH_OFFSET


def extension_to_force(extension_nm):
    """
    Convert nanospring extension (nm) to force (pN).
    """
    extension_um = extension_nm / 1000
    return FORCE_A * np.exp(FORCE_B * extension_um)

# %% [code]
cap = cv2.VideoCapture(video_path)

total_frames = int(cap.get(cv2.CAP_PROP_FRAME_COUNT))
print("Total frames:", total_frames)

ret, frame = cap.read()

frame_height, frame_width, _ = frame.shape

cap.set(cv2.CAP_PROP_POS_FRAMES, 0)

# %% [code]
fit_amplitude = []
fit_length_nm = []
fit_sigma_nm = []
fit_center_x_nm = []
fit_center_y_nm = []
fit_angle = []
fit_background = []

# %% [code]
for i in range(total_frames):

    # Read one frame from the video
    ret, frame = cap.read()

    if not ret:
        break

    # Convert RGB frame to grayscale
    frame_gray = cv2.cvtColor(frame, cv2.COLOR_BGR2GRAY)

    # Get frame dimensions
    frame_height, frame_width = frame_gray.shape
    frame_length = max(frame_height, frame_width)

    # Generate pixel coordinate grid
    xp = np.arange(frame_width)
    yp = np.arange(frame_height)

    Xp, Yp = np.meshgrid(xp, yp)

    # Flatten 2D image data into 1D arrays for curve_fit
    x_data = Xp.ravel()
    y_data = Yp.ravel()
    z_data = frame_gray.ravel()

    # -------------------------------
    # Initial parameter estimates
    # -------------------------------

    # Amplitude: maximum intensity in the frame
    initial_A = np.max(frame_gray)

    # Initial spring length and PSF width (converted to pixels)
    initial_L = NS_REST_LENGTH_NM / pixel_size
    initial_sigma = PSF_WIDTH_NM / pixel_size

    # Initial center position estimated from brightest pixel
    indices = np.where(frame_gray == np.max(frame_gray))
    initial_x0 = indices[1][0]
    initial_y0 = indices[0][0]

    # Initial orientation and background
    initial_theta = 0.0
    initial_B = np.min(frame_gray)

    # Pack initial parameters
    initial = (
        initial_A,
        initial_L,
        initial_sigma,
        initial_x0,
        initial_y0,
        initial_theta,
        initial_B
    )

    # Parameter bounds for fitting
    lower_bounds = [0,0,0,0,0,-np.pi/2,0]
    upper_bounds = [
        np.inf,
        np.inf,
        np.inf,
        frame_length,
        frame_length,
        np.pi/2,
        np.max(frame_gray)
    ]

    try:

        # Fit nanospring intensity model to the frame
        popt, pcov = curve_fit(
            intensity_model,
            (x_data, y_data),
            z_data,
            p0=initial,
            bounds=(lower_bounds, upper_bounds),
            maxfev=10000
        )

        # Store fitted parameters (converted to nm where appropriate)
        fit_amplitude.append(popt[0])
        fit_length_nm.append(popt[1] * pixel_size)
        fit_sigma_nm.append(popt[2] * pixel_size)
        fit_center_x_nm.append(popt[3] * pixel_size)
        fit_center_y_nm.append(popt[4] * pixel_size)
        fit_angle.append(popt[5])
        fit_background.append(popt[6])

        print(f"Frame {i} length = {popt[1]*pixel_size:.2f} nm")

    except RuntimeError:

        # Fitting occasionally fails if the optimizer does not converge
        print(f"Frame {i} fitting failed")

# Release video object
cap.release()

# %% [code]
time_seconds = np.arange(len(fit_length_nm)) * seconds_per_frame
length_nm = np.array(fit_length_nm)
extension_nm = length_to_extension(length_nm)

# %% [code]
# Moving average of nanospring extension
moving_avg = np.convolve(
    extension_nm,
    np.ones(window_size)/window_size,
    mode='same'
)

# %% [code]
# ================================
# Force axis calculation
# ================================

target_forces = np.array([0.0, 0.01, 0.1, 1, 5, 10])

corresponding_extensions = []

for target in target_forces:

    if target == 0:
        corresponding_extensions.append(0)

    else:

        sol = root_scalar(
            lambda x: extension_to_force(length_to_extension(x)) - target,
            bracket=[0, 1000],
            method='brentq'
        )

        corresponding_extensions.append(sol.root if sol.converged else np.nan)

corresponding_extensions = np.array(corresponding_extensions)


# ================================
# Plot
# ================================

fig, ax1 = plt.subplots(figsize=(12,5))

ax1.plot(
    time_seconds,
    extension_nm,
    linewidth=0.5,
    color='gray'
)

ax1.plot(
    time_seconds,
    moving_avg,
    linewidth=1,
    color='black'
)

ax1.set_xlabel("Time (s)")
ax1.set_ylabel("Spring length (nm)")

ax1.set_ylim(0,650)

# x range automatically determined
ax1.set_xlim(time_seconds.min(), time_seconds.max())


# ================================
# Force axis
# ================================

ax2 = ax1.twinx()

ax2.set_ylim(ax1.get_ylim())

ax2.set_yticks(corresponding_extensions)
ax2.set_yticklabels([str(f) for f in target_forces])

ax2.set_ylabel("Force (pN)")

plt.show()

# %% [code]
